# Supplementary material for: No Evidence of Pathogenic Involvement of Cathelicidins in Patient Cohorts and Mouse Models of Lupus and Arthritis
Source: PLoS One. 2014 Dec 23;9(12):e115474. doi: 10.1371/journal.pone.0115474 (PMC4275226; doi:10.1371/journal.pone.0115474)
Supplement: S1 Table — Serologic and clinical parameters and current treatment of individuals with SLE enrolled in the study. (XLS) [file pone.0115474.s001.xls]

## Sheet: SLE patients
						Organ involvement*							Treatment
Patient	Sex	Age( y)	SLEDAI	anti-LL37 (OD-index)	LL37 (ng/ml)	arthritis	hematological inv.	vasculitis	serositis	skin	nephritis	CNS	PDN	AZA	MTX	CQ	CTX	MMF	LEF
1	f	62	0	0.544311	N.D.					X	X					X
2	f	39	8	0.813646	1.03461			X			X						X
3	f	25	0	1.59191	1.84171						X	X	X			X		X
4	f	32	2	1.21701	2.22592				X			X	X	X		X
5	f	36	8	1.02167	N.D.		X				X	X				X		X
6	f	28	16	1.25661	N.D.		X					X	X	X		X
7	f	27	4	2.06501	3.25402	X				X	X
8	f	45	0	1.56778	1.43019		X	X		X								X
9	f	67	3	0.999552	N.D.	X				X
10	f	50	4	1.36317	1.26093	X				X								X
11	f	55	4	2.22299	N.D.					X						X
12	f	33	4	1.94276	1.76137	X				X				X					X
13	f	29	4	1.65909	N.D.		X								X
14	m	71	8	1.93185	1.76299		X		X					X				X
15	f	43	2	2.9039	1.16837		X				X		X	X
16	f	61	5	2.9039	N.D.	X	X	X			X				X
17	f	30	2	1.26304	1.94188	X			X	X
18	f	53	N.D.	1.7667	N.D.		X						X			X
19	f	38	2	1.97758	0.578562	X					X								X
20	f	65	14	1.34554	N.D.										X	X
21	f	41	4	1.25079	1.38036								X			X
22	f	39	5	2.58452	N.D.		X			X	X	X	X			X
23	f	35	2	2.1227	1.8633		X
24	f	58	5	1.49709	2.0981	X	X		X
25	m	49	2	2.11628	1.75453					X
26	f	27	6	2.4619	1.91113
27	f	41	8	2.10581	1.79984	X				X	X
28	f	40	4	1.03766	1.212	X				X
29	f	35	0	1.56359	N.D.						X			X	X
30	f	32	2	1.48946	1.11425					X	X			X
31	f	32	10	1.12644	0.208897	X	X			X				X			X
32	m	58	10	1.63428	2.60256				X					X
33	f	52	4	2.01926	N.D.	X					X				X
34	m	37	1	0.960068	3.20437	X				X	X			X	X		X	X
35	f	19	N.D.	2.64893	N.D.		X
36	f	48	N.D.	1.65162	N.D.	X				X		X			X		X	X
37	f	47	N.D.	1.64295	N.D.	X				X							X
38	f	24	4	0.9026	N.D.	X	X			X				X
39	f	36	8	2.01926	N.D.	X			X		X			X
40	f	32	4	0.960068	2.61813	X	X		X							X
41	f	27	N.D.	1.53206	N.D.					X			X			X
42	f	31	0	1.20277	N.D.					X				X		X		X
43	m	59	14	0.841703	11.3937					X			X			X
44	f	35	12	1.51889	2.17488		X			X			X	X		X
45	m	23	8	0.563367	1.69808									X		X
46	f	43	6	3.28041	1.21958
47	f	37	4	3.96047	6.80515		X	X			X		X	X		X
48	f	26	4	1.88969	1.05463		X		X	X	X					X
49	f	63	10	0.821101	0.431608											X
50	m	55	7	0.930655	2.33642		X		X		X		X			X
51	m	45	4	6.10553	N.D.				X	X					X	X
52	f	53	0	1.31102	0.7541		X			X						X
53	m	45	2	1.72007	2.23798		X								X
54	f	28	N.D.	0.716723	N.D.	X										X		X
55	m	48	16	0.761358	1.60485									X		X
56	f	51	2	2.45528	2.17979		X			X			X	X		X
57	m	58	8	1.71484	12.1883		X					X						X
58	f	49	2	4.50694	2.1489					X			X
59	m	48	8	1.02248	1.87565								X	X
60	f	40	2	1.43631	3.94267							X	X	X		X
61	m	58	14	1.44715	4.84577		X						X			X		X
62	f	68	18	1.20112	N.D.								X		X
63	f	52	6	1.773	2.47711								X	X
64	m	40	8	0.967661	N.D.		X							X		X
65	m	48	N.D.	1.6608	N.D.		X									X
66	f	36	N.D.	0.616001	N.D.	X	X					X				X		X
67	f	57	N.D.	3.58689	N.D.		X						X		X	X
68	f	49	N.D.	4.33049	N.D.
69	f	45	N.D.	2.06624	N.D.								X	X
70	f	28	2	1.10625	1.00471											X
71	f	21	N.D.	6.67596	N.D.					X			X		X			X
72	f	26	8	1.44962	0.435353		X			X
73	f	51	N.D.	1.88077	N.D.									X		X
74	f	59	N.D.	2.68468	N.D.		X								X	X
75	m	37	5	0.883869	2.23089								X			X
76	f	52	N.D.	4.92801	N.D.		X							X		X
77	f	27	2	1.11801	1.99966								X		X	X
78	f	40	8	1.37404	N.D.							X		X
79	m	59	11	1.96409	0								X		X
80	f	47	9	1.17378	5.59997		X			X			X			X
81	f	33	16	0.995991	1.42478					X						X
82	f	55	6	1.1818	1.68281								X			X
83	m	27	0	1.02911	N.D.											X		X
84	f	26	2	3.80547	2.20826	X			X							X
85	f	29	6	0.956649	N.D.					X			X
86	f	77	10	2.26076	1.53271	X							X			X
87	f	29	10	1.02911	0.857748					X	X					X
88	f	33	0	3.80547	1.52726		X				X		X	X
89	f	30	4	1.12045	N.D.	X	X				X		X
90	f	32	0	0.829702	0.50396								X
91	m	64	2	1.17344	1.43259	X
92	f	40	8	0.857243	2.17677	X						X	X
93	f	21	2	0.794492	1.08616													X
94	f	44	8	3.24699	0.851943	X	X									X
95	f	35	16	2.78682	2.14031		X
96	f	40	6	1.39411	0.154297		X							X		X
97	f	22	11	2.2646	1.79431										X
98	m	65	8	2.45843	0.583129								X	X
99	f	28	N.D.	1.51431	N.D.	X
100	f	42	20	0.572802	N.D.			X		X			X
101	f	34	N.D.	0.583177	N.D.		X									X
102	m	60	N.D.	1.92051	N.D.	X	X			X			X	X		X
103	m	84	8	1.71484	1.55389											X
104	m	39	2	1.15399	26.989	X	X						X	X		X
105	f	25	N.D.	1.90236	N.D.								X
106	f	31	9	1.38402	N.D.	X
107	f	68	21	2.18299	N.D.	X							X
108	f	35	N.D.	1.46973	N.D.	X	X							X		X
109	f	30	4	0.946421	N.D.										X	X
110	f	28	2	0.878463	N.D.											X
111	f	52	7	0.879472	0.149848	X										X
112	f	40	N.D.	1.54335	N.D.								X			X
113	m	61	12	1.22242	N.D.		X				X		X
114	f	47	6	0.988643	0.861232								X			X
115	f	44	6	1.02848	0.732247		X	X		X			X					X
116	f	28	0	1.3177	N.D.						X		X	X
117	m	71	2	1.07983	0								X		X
118	f	27	8	1.35283	N.D.				X				X			X		X
119	f	31	18	1.05078	0.803265							X	X			X
120	f	46	2	1.27647	N.D.	X				X		X	X	X		X
121	f	68	6	0.956849	1.16102								X	X		X
122	f	64	2	1.46703	2.06827							X	X			X
123	f	71	8	1.07983	N.D.	X						X	X		X	X
124	f	51	2	0.878463	N.D.						X					X		X
125	f	60	9	1.18728	1.29965		X	X		X			X			X
126	f	21	6	1.02915	2.70881											X		X
127	f	26	6	0.886572	1.14642		X
128	f	41	2	0.88522	1.41012		X					X	X			X
129	f	55	6	0.996718	1.76974	X	X						X			X
130	f	33	6	1.0224	11.664		X
131	f	46	4	0.876436	0.774359							X
132	f	47	5	0.946037	0.701739		X					X			X	X
133	f	71	6	1.04897	1.42757
134	f	25	6	1.03861	0.448372
135	f	72	4	0.748045	N.D.								X
136	f	54	4	1.85356	2.13466		X
137	f	49	4	0.739936	0.968428		X			X		X
138	f	59	4	0.952795	2.11375
139	f	29	8	0.967661	N.D.		X					X
140	f	62	4	0.90279	0.437342		X
141	f	57	6	0.922457	2.37044		X
142	f	64	10	0.958876	2.11083		X					X
143	f	25	6	1.01564	6.33709					X
144	f	44	2	0.760208	N.D.		X									X
145	f	69	6	0.869679	1.10672
146	m	74	2	1.08659	3.84669			X					X		X
147	m	29	2	0.792909	2.33642		X			X			X	X		X
148	f	69	2	0.747784	1.75084							X	X					X
149	f	27	0	1.23457	N.D.						X			X				X
150	f	25	4	1.0094	N.D.
151	f	45	18	1.53893	1.51034		X			X					X	X
152	f	70	0	0.812741	N.D.									X
153	f	54	4	0.935157	N.D.					X			X	X		X
154	f	49	2	0.949078	1.57838								X					X
155	f	49	8	1.07589	N.D.							X	X
156	f	34	2	0.886089	1.0828		X					X	X			X		X
157	f	48	5	0.976676	N.D.													X
158	f	30	8	0.83258	N.D.					X				X		X
159	f	51	0	1.45982	N.D.							X	X	X
160	f	41	6	0.875809	2.80088		X						X
161	m	51	4	0.830871	0.520446								X		X	X
162	m	71	0	1.37331	2.46943	X									X
163	f	46	2	0.700547	2.0383		X			X						X
164	f	47	4	0.71731	N.D.
165	f	62	2	0.821101	1.04224	X							X
166	f	23	4	1.21368	1.26093											X		X
167	f	40	0	0.731375	0.803265								X			X
168	f	34	6	0.772987	N.D.					X			X					X
169	f	52	4	0.946357	N.D.											X
170	f	36	4	0.858228	N.D.								X			X
171	f	54	0	2.49111	N.D.							X	X			X
172	f	64	N.D.	0.410806	N.D.					X						X
173	f	27	16	0.873896	N.D.
174	f	43	7	1.0751	2.80464		X			X	X
175	f	69	4	1.38723	1.12932									X
176	f	52	4	0.803761	0.768203								X
177	f	40	2	0.861399	1.41833		X									X
178	f	54	10	1.09342	1.53271					X
179	f	18	2	1.10001	0.857748						X					X
180	f	35	0	0.913909	0.769162	X		X		X				X
181	f	38	4	1.0094	N.D.	X					X					X
182	f	33	0	0.98498	N.D.		X				X					X
183	m	53	4	1.30883	1.84954		X			X	X
184	f	20	4	0.885401	N.D.	X	X			X	X					X
185	f	29	4	0.794189	N.D.		X		X	X						X
CNS, involvement of the centralo nervous system; PDN, prednisone; AZA, azathioprine; MTX, methotrexate; CQ, chloroquine; CTX, cyclophosphamide; MMF, mycophenolate mofetil; LEF,leflunomide
N.D., not determined
*Organ involvement was taken into account for thee study if it was aapparent at the time of sample (serum) acquisition or max. 6 months prior.
