# Supplementary material for: No Evidence of Pathogenic Involvement of Cathelicidins in Patient Cohorts and Mouse Models of Lupus and Arthritis
Source: PLoS One. 2014 Dec 23;9(12):e115474. doi: 10.1371/journal.pone.0115474 (PMC4275226; doi:10.1371/journal.pone.0115474)
Supplement: S1 Compressed/ZIP File Archive — Raw data of Figs. 1 to 10 . (ZIP) [file pone.0115474.s002.zip › Fig10.xlsx]

## Sheet: Fig.10I
	cells having undergone NETosis			cells in agglomerates
PBS	0	0.62	1.44	0	7.41	6.14
naïve serum	0	0	0.72	3.9	4.12	5.04
WT PIL serum	1.66	3.22	1.22	87.09	75.24	61.18
CRAMP-/- PIL serum	0.89	0.82	2.06	57.4	34.62	38.22
anti-CRAMP Ab	1.89	7.09	9.38	53.03	29.53	71.88
PMA	28.67	27.35	36.33	33.11	50.13	36.33
