# Supplementary material for: No Evidence of Pathogenic Involvement of Cathelicidins in Patient Cohorts and Mouse Models of Lupus and Arthritis
Source: PLoS One. 2014 Dec 23;9(12):e115474. doi: 10.1371/journal.pone.0115474 (PMC4275226; doi:10.1371/journal.pone.0115474)
Supplement: S1 Compressed/ZIP File Archive — Raw data of Figs. 1 to 10 . (ZIP) [file pone.0115474.s002.zip › Fig1.xlsx]

## Sheet: Fig.1A
NHD	SLE	RA
0.439396	0.544311	3.07622
0.620535	0.813646	1.29975
0.696308	1.59191	1.30789
0.560903	1.21701	1.10481
1.1502	1.02167	1.17905
0.479749	1.25661	0.998988
0.856374	2.06501	0.954778
0.817815	1.56778	1.18298
2.04424	0.999552	1.20488
0.94784	1.36317	0.896394
0.871021	2.22299	1.26663
1.50112	1.94276	1.17189
1.77014	1.65909	0.938919
1.40368	1.93185	1.26649
1.19175	2.9039	1.13611
1.26229	2.9039	1.11183
0.847123	1.26304	1.44866
1.15288	1.7667	0.952112
1.10406	1.97758	1.48276
2.26986	1.34554	1.15519
0.978612	1.25079	1.12333
0.666574	2.58452	0.836466
0.507163	2.1227	1.18846
0.57779	1.49709	1.06144
1.06646	2.11628	1.30452
1.06196	2.4619	1.246
0.964008	2.10581	1.23126
1.0775	1.03766	0.921095
1.10213	1.56359	1.31042
0.983203	1.48946	1.20544
0.97577	1.12644	0.861167
1.03794	1.63428	0.835583
0.868327	2.01926	0.706749
0.981176	0.960068	0.696114
1.05145	2.64893	0.748875
0.884331	1.65162	0.809611
0.964032	1.64295	0.914519
0.886675	0.9026	0.851738
1.14688	2.01926	0.668098
1.06659	0.960068	0.744581
1.15977	1.53206	0.813088
1.03318	1.20277	0.813088
0.726129	0.841703	0.918609
1.26701	1.51889	0.846012
1.007	0.563367	0.832515
0.919526	3.28041	0.748057
1.03114	3.96047	1.22311
0.956893	1.88969	0.989162
0.956893	0.821101	0.770961
1.03749	0.930655	0.795501
1.19917	6.10553	0.715746
1.03358	1.31102	0.685359
0.798164	1.72007	0.784268
1.07512	0.716723	0.801563
0.958283	0.761358	0.782267
1.0146	2.45528	0.416504
1.12746	1.71484	0.734528
0.945032	4.50694	0.715375
1.22596	1.02248	0.706084
0.741184	1.43631	0.661204
1.01282	1.44715	0.830578
0.69622	1.20112	0.963076
1.07062	1.773	1.08357
1.22034	0.967661	0.608319
1.12855	1.6608	0.702654
1.15759	0.616001	1.71661
0.627558	3.58689	1.11973
	4.33049	0.640764
	2.06624	1.11701
	1.10625	0.744819
	6.67596	0.481109
	1.44962	1.49435
	1.88077	0.735528
	2.68468	1.16232
	0.883869	1.30897
	4.92801	0.484968
	1.11801	0.542141
	1.37404	0.936348
	1.96409	0.614322
	1.17378	0.622183
	0.995991	1.46248
	1.1818	0.800276
	1.02911	0.755539
	3.80547	0.631188
	0.956649	0.606746
	2.26076	0.775549
	1.02911	0.615465
	3.80547	0.886893
	1.12045	1.23165
	0.829702	1.42603
	1.17344	0.833865
	0.857243	0.80971
	0.794492
	3.24699
	2.78682
	1.39411
	2.2646
	2.45843
	1.51431
	0.572802
	0.583177
	1.92051
	1.71484
	1.15399
	1.90236
	1.38402
	2.18299
	1.46973
	0.946421
	0.878463
	0.879472
	1.54335
	1.22242
	0.988643
	1.02848
	1.3177
	1.07983
	1.35283
	1.05078
	1.27647
	0.956849
	1.46703
	1.07983
	0.878463
	1.18728
	1.02915
	0.886572
	0.885221
	0.996718
	1.0224
	0.876436
	0.946037
	1.04897
	1.03861
	0.748045
	1.85356
	0.739936
	0.952795
	0.967661
	0.90279
	0.922457
	0.958876
	1.01564
	0.760209
	0.869679
	1.08659
	0.792909
	0.747784
	1.23457
	1.0094
	1.53893
	0.812741
	0.935157
	0.949078
	1.07589
	0.886089
	0.976676
	0.83258
	1.45982
	0.875809
	0.830871
	1.37331
	0.700547
	0.71731
	0.821101
	1.21368
	0.731375
	0.772987
	0.946357
	0.858228
	2.49111
	0.410806
	0.873896
	1.0751
	1.38723
	0.803761
	0.8614
	1.09342
	1.10001
	0.913909
	1.0094
	0.98498
	1.30883
	0.885402
	0.794189

## Sheet: Fig.1B
­	LL37
0.4386	0.1326
0.6225	0.1934
0.5242	0.1216
0.2538	0.16415
0.26135	0.2125
0.2171	0.1478
0.53545	0.15465
0.2646	0.15815
2.3553	0.17195
0.3207	0.37035
0.8478	0.45735
0.3691	0.21085
2.10765	0.38235
1.5652	0.15815
0.5917	0.24075
0.7884	0.25245
0.4326	0.2565
0.43655	0.36045
0.42265	0.1746
0.38935	0.1825
0.5189	0.2225

## Sheet: Fig.1C
NHD	SLE	RA
0.460268	1.03461	2.1581
0.661534	1.84171	1.26113
2.31832	2.22592	1.74453
1.14886	3.25402	1.72615
0.338883	1.43019	2.19771
1.56662	1.26093	0.645379
1.85034	1.76137	1.51621
0.890292	1.76299	1.88455
1.87379	1.16837	3.8118
0.0849165	1.94188	1.37681
2.22871	0.578562	2.17708
1.79245	1.38036	2.20151
0.775549	1.8633	2.29586
0.876335	2.0981	0.685712
2.55217	1.75453	7.61876
1.45431	1.91113	4.46306
2.20206	1.79984	2.20586
1.33134	1.212	2.38481
1.25454	1.11425	0.652173
1.55659	0.208897	1.20745
	2.60256	1.85696
	3.20437	1.99813
	2.61813	2.96253
	11.3937	2.82191
	2.17488	2.24343
	1.69808	2.24343
	1.21958	1.13535
	6.80515	1.53845
	1.05463	0.468922
	0.431608	0.920322
	2.33642	0
	0.7541	1.2292
	2.23798	0.603712
	1.60485	1.49503
	2.17979	0.565066
	12.1883	0.607583
	2.1489	0.835439
	1.87565	0.572786
	3.94267	2.24343
	4.84577	0.150243
	2.47711	0.950056
	1.00471	0.301797
	0.435353	0.613391
	2.23089
	1.99966
	0
	5.59997
	1.42478
	1.68281
	2.20826
	1.53271
	0.857748
	1.52726
	0.50396
	1.43259
	2.17677
	1.08616
	0.851943
	2.14031
	0.154297
	1.79431
	0.583129
	1.55389
	26.989
	0.149848
	0.861232
	0.732247
	0
	0.803265
	1.16102
	2.06827
	1.29965
	2.70881
	1.14642
	1.41012
	1.76974
	11.664
	0.774359
	0.701739
	1.42757
	0.448372
	2.13466
	0.968428
	2.11375
	0.437342
	2.37044
	2.11083
	6.33709
	1.10672
	3.84669
	2.33642
	1.75084
	1.51034
	1.57838
	1.0828
	2.80088
	0.520446
	2.46943
	2.0383
	1.04224
	1.26093
	0.803265
	2.80464
	1.12932
	0.768203
	1.41833
	1.53271
	0.857748
	0.769162
	1.84954

## Sheet: Fig. 1D
OD-index	SLEDAI		OD-index	anti-dsDNA (U/ml)		OD-index	CRP (mg/ml)		OD-index	IFNα (pg/ml)
0.544311	0		2.49095	12.2		2.49095	2.4		2.01926	8.23753
0.813646	8		1.71473	192		1.71473	4.8		2.98731	6.73914
1.59191	0		1.6164	379		1.6164	4.2		1.92051	6.0512
1.21701	2		1.21693	5		1.21693	1.3		0.724066	12.2081
1.02167	8		1.02161	24.6		1.02161	12.2		0.244021	11.267
1.25661	16		1.25654	356		1.25654	0.7		0.723041	9.63028
2.06501	4		2.06489	43		2.06489	0.4		0.220627	37.3667
1.56778	0		1.56768	4.4		1.56768	2.5		2.15394	10.2134
0.999552	3		1.05897	318		1.05897	9.7		0.350755	10.9152
1.36317	4		0.99949	4.5		0.99949	1.2		0.199827	6.62433
2.22299	4		1.36309	24		1.36309	3.9		0.22685	12.0902
1.94276	4		2.22285	19.1		2.22285	4.2		0.15707	9.16499
1.65909	4		1.94264	17		1.94264	11.3		2.36343	8.70075
1.93185	8		1.65899	8.6		1.65899	0.4		0.925399	8.12189
2.9039	2		1.93173	4.6		1.93173	2.1		0.819624	10.0966
2.9039	5		0.812684	361		0.812684	1.6		0.347576	11.8547
1.26304	2		2.90372	18.3		2.90372	2.3		0.734305	10.3302
1.97758	2		2.68105	7.2		2.68105	10.1		1.01252	25.7245
1.34554	14		1.26296	50		1.26296	13		0.826249	11.0324
1.25079	4		1.76659	3.8		1.76659	1.1		0.212271	8.12189
2.58452	5		2.41832	205		2.41832	4.7		0.824342	3.32193
2.1227	2		1.97746	15.5		1.97746	3.9		1.90236	10.2134
1.49709	5		1.34546	68		1.34546	1.8		1.59191	7.42936
2.11628	2		1.25071	5.9		1.25071	1		1.36317	12.0446
2.4619	6		2.58436	16.3		2.58436	0.2		1.26304	14.0977
2.10581	8		2.12257	33		2.12257	23.4		1.48946	10.56
1.03766	4		1.30929	10.2		1.30929	5.9		2.64893	16.0523
1.56359	0		0.816868	48.6		0.816868	1.8		0.716723	6.3331
1.48946	2		1.49699	15.1		1.49699	0.2
1.12644	10		2.11614	82.2		2.11614	1.4
1.63428	10		2.47078	0.1		2.47078	1.3
2.01926	4		2.10568	1000		2.10568	25.7
0.960068	1		0.802222	4.9		0.802222	6.4
0.9026	4		1.0376	12.4		1.0376	4.5
2.01926	8		1.5635	6.7		1.5635	0.8
0.960068	4		1.07944	31.3		1.07944	1.1
1.20277	0		2.04053	254		2.04053	5
0.841703	14		1.48937	35		1.48937	0.8
1.51889	12		1.12637	25		1.12637	0.2
0.563367	8		1.07332	19.9		1.07332	1.2
3.28041	6		1.35502	388		1.35502	2.3
3.96047	4		0.863794	374		0.863794	0.9
1.88969	4		1.98822	34		1.63418	0.4
0.821101	10		1.30152	26		1.98822	3
0.930655	7		0.992167	0.1		1.30152	2.1
6.10553	4		0.497503	213		0.992167	1.7
1.31102	0		1.65152	13.8		0.497503	18.1
1.72007	2		1.64285	2.8		1.65152	0.3
0.761358	16		0.929849	4.2		1.64285	3.3
2.45528	2		1.42974	4.5		0.929849	2
1.71484	8		1.47278	2.7		1.42974	1.6
4.50694	2		1.3066	72		1.47278	1.6
1.02248	8		0.821501	0.1		1.3066	17.4
1.43631	2		1.32424	83.1		0.821501	1.6
1.44715	14		3.12744	2250		1.32424	3.2
1.20112	18		1.53196	315		3.12744	8.5
1.773	6		0.817765	26.5		1.53196	17
0.967661	8		1.40987	231		0.817765	0.5
1.10625	2		0.749767	26.5		1.40987	10.2
1.44962	8		2.23301	286		0.749767	0.6
0.883869	5		0.971093	24		2.23301	1.6
1.11801	2		1.10625	7.1		1.44573	4.2
1.37404	8		1.16346	7.1		0.971093	7.3
1.96409	11		0.88496	340		1.10625	0.9
1.17378	9		2.01926	26		1.16346	1
0.995991	16		1.23656	205		0.88496	1.6
1.1818	6		1.23457	0.1		2.01926	14
1.02911	0		1.20277	0.1		1.23656	4.7
3.80547	2		0.794189	82.2		1.23457	0.7
0.956649	6		0.950553	21.7		1.20277	1.2
2.26076	10		0.946357	2.4		0.794189	1.4
1.02911	10		0.812741	5.4		0.950553	12.1
3.80547	0		1.59191	7.2		0.946357	10.1
1.12045	4					0.812741	9
0.829702	0					1.59191	4.2
1.17344	2
0.857243	8
0.794492	2
3.24699	8
2.78682	16
1.39411	6
2.2646	11
2.45843	8
0.572802	20
1.71484	8
1.15399	2
1.38402	9
2.18299	21
0.946421	4
0.878463	2
0.879472	7
1.22242	12
0.988643	6
1.02848	6
1.3177	0
1.07983	2
1.35283	8
1.05078	18
1.27647	2
0.956849	6
1.46703	2
1.07983	8
0.878463	2
1.18728	9
1.02915	6
0.886572	6
0.88522	2
0.996718	6
1.0224	6
0.876436	4
0.946037	5
1.04897	6
1.03861	6
0.748045	4
1.85356	4
0.739936	4
0.952795	4
0.967661	8
0.90279	4
0.922457	6
0.958876	10
1.01564	6
0.760208	2
0.869679	6
1.08659	2
0.792909	2
0.747784	2
1.23457	0
1.0094	4
1.53893	18
0.812741	0
0.935157	4
0.949078	2
1.07589	8
0.886089	2
0.976676	5
0.83258	8
1.45982	0
0.875809	6
0.830871	4
1.37331	0
0.700547	2
0.71731	4
0.821101	2
1.21368	4
0.731375	0
0.772987	6
0.946357	4
0.858228	4
2.49111	0
0.873896	16
1.0751	7
1.38723	4
0.803761	4
0.861399	2
1.09342	10
1.10001	2
0.913909	0
1.0094	4
0.98498	0
1.30883	4
0.885401	4
0.794189	4

## Sheet: Fig.1E
LL-37 (ng/ml)	SLEDAI
1.03461	8
1.84171	0
2.22592	2
3.25402	4
1.43019	0
1.26093	4
1.76137	4
1.76299	8
1.16837	2
1.94188	2
0.578562	2
1.38036	4
1.8633	2
2.0981	5
1.75453	2
1.91113	6
1.79984	8
1.212	4
1.11425	2
0.208897	10
2.60256	10
3.20437	1
2.61813	4
11.3937	14
2.17488	12
1.69808	8
1.21958	6
6.80515	4
1.05463	4
0.431608	10
2.33642	7
0.7541	0
2.23798	2
1.60485	16
2.17979	2
12.1883	8
2.1489	2
1.87565	8
3.94267	2
4.84577	14
2.47711	6
1.00471	2
0.435353	8
2.23089	5
1.99966	2
0	11
5.59997	9
1.42478	16
1.68281	6
2.20826	2
1.53271	10
0.857748	10
1.52726	0
0.50396	0
1.43259	2
2.17677	8
1.08616	2
0.851943	8
2.14031	16
0.154297	6
1.79431	11
0.583129	8
1.55389	8
26.989	2
0.149848	7
0.861232	6
0.732247	6
0	2
0.803265	18
1.16102	6
2.06827	2
1.29965	9
2.70881	6
1.14642	6
1.41012	2
1.76974	6
11.664	6
0.774359	4
0.701739	5
1.42757	6
0.448372	6
2.13466	4
0.968428	4
2.11375	4
0.437342	4
2.37044	6
2.11083	10
6.33709	6
1.10672	6
3.84669	2
2.33642	2
1.75084	2
1.51034	18
1.57838	2
1.0828	2
2.80088	6
0.520446	4
2.46943	0
2.0383	2
1.04224	2
1.26093	4
0.803265	0
2.80464	7
1.12932	4
0.768203	4
1.41833	2
1.53271	10
0.857748	2
0.769162	0
1.84954	4
