# Supplementary material for: No Evidence of Pathogenic Involvement of Cathelicidins in Patient Cohorts and Mouse Models of Lupus and Arthritis
Source: PLoS One. 2014 Dec 23;9(12):e115474. doi: 10.1371/journal.pone.0115474 (PMC4275226; doi:10.1371/journal.pone.0115474)
Supplement: S1 Compressed/ZIP File Archive — Raw data of Figs. 1 to 10 . (ZIP) [file pone.0115474.s002.zip › Fig2.xlsx]

## Sheet: Tabelle1
Patient #8			Patient #35			Patient #35
SLEDAI	OD-index		SLEDAI	OD-index		SLEDAI	OD-index
6	1.41454		4	0.768668		2	0.684292
2	1.60794		2	0.817185		2	0.635494
2	1.26043		2	0.867389		4	0.832654
4	1.33637		0	1.31332		10	0.840669
2	1.33556		0	0.89228		2	0.646182
			0	0.812966
			12	0.925186
			8	0.973562
Patient #106			Patient #121			Patient #121
SLEDAI	OD-index		SLEDAI	OD-index		SLEDAI	OD-index
7	1.10067		4	1.26026		8	0.946132
2	2.0532		12	1.60055		8	0.923856
6	2.63151		12	2.12841		2	0.973471
2	3.12405		12	0.965375		0	0.953827
2	1.23917		12	1.58633		0	1.06663
8	3.68815		12	1.63586		0	1.16383
			12	1.78216
			16	0.723229
