# Supplementary material for: No Evidence of Pathogenic Involvement of Cathelicidins in Patient Cohorts and Mouse Models of Lupus and Arthritis
Source: PLoS One. 2014 Dec 23;9(12):e115474. doi: 10.1371/journal.pone.0115474 (PMC4275226; doi:10.1371/journal.pone.0115474)
Supplement: S1 Compressed/ZIP File Archive — Raw data of Figs. 1 to 10 . (ZIP) [file pone.0115474.s002.zip › Fig3.xlsx]

## Sheet: Tabelle1
Peritoneal Lavage			Peripheral Blood
naive	pristane		naive	pristane
20.76	63.47		35.7	76.15
5.38	30.32		34.92	62.74
6.36	59.03		58.87	41.03
1.05	48.74		41.35	56.91
1.35	60.7		36.27	39.17
0.97
