# Supplementary material for: No Evidence of Pathogenic Involvement of Cathelicidins in Patient Cohorts and Mouse Models of Lupus and Arthritis
Source: PLoS One. 2014 Dec 23;9(12):e115474. doi: 10.1371/journal.pone.0115474 (PMC4275226; doi:10.1371/journal.pone.0115474)
Supplement: S1 Compressed/ZIP File Archive — Raw data of Figs. 1 to 10 . (ZIP) [file pone.0115474.s002.zip › Fig4.xlsx]

## Sheet: anti-dsDNA
day after pristane	+/+												-/-
0	0.1143	0.0709	0.06805	0.12335	0.0598	0.1686	0.07505	0.08385	0.0656	0.05905	0.09635	0.09625	0.09265	0.1207	0.05485	0.085	0.0801	0.09265	0.07335	0.164	0.236	0.0658	0.07685	0.0968	0.0804	0.08135	0.0651
30	0.19745	0.15215	0.26975	0.2224	0.1106	0.2995	0.0397	0.21965	0.16755	0.13295	0.1335	0.36595	0.16405	0.1164		0.09015	0.3712	0.2108	0.4758	0.186	0.2215	0.21335	0.13765	0.17015	0.11055	0.24595	0.44715
60	0.27615	0.2088	0.27865	0.1722	0.11135	0.24275	0.1854	0.1766	0.23425	0.21605	0.1631	0.2379	0.16875	0.18825	0.314	0.1071	0.40455	0.20555	0.2682	0.17655	0.43895	0.1563	0.15615	0.2006	0.3721	0.21705	0.5398
90	0.3661	0.32625	0.20285	0.1752	0.11075	0.268	0.23955	0.2132	0.32045	0.2106	0.24135	0.26545	0.4234	0.3066	0.45995	0.13495	0.31395	0.2421		0.18565	0.3524	0.26365	0.2027	0.2663	0.22685	0.31675	0.4233
120	0.38535	0.3011	0.42355	0.14425	0.1013	0.2431	0.26385	0.15815	0.26685	0.257	0.1917	0.332	0.4547	0.24785	0.7494	0.11805	0.24955	0.22805		0.2636	0.21285	0.2455	0.2172	0.4106	0.2968	0.0734	0.28615
150	0.37675		0.35865	0.17975	0.1108	0.7298		0.188	0.2111	0.26355	0.19785	0.2767	0.6231	0.24305	0.4613	0.11855	0.2108	0.3063		0.228	0.19435	0.2993	0.17975	0.4866	0.21435	0.2447	0.22505
180	0.3398		0.3728	0.2847	0.11905	0.44935	0.76185	0.24025					0.801	0.266	0.36955	0.2307	0.2038	0.3485		0.184	0.2017	0.28875	0.235		0.1481	0.23975	0.26815

## Sheet: anti-SmRNP
day after pristane	+/+												-/-
0	0.06255	0.0341	0.03075	0.08505	0.0351	0.07405	0.0451	0.0445	0.0377	0.037	0.11005	0.0449	0.04625	0.07705	0.0394	0.051	0.0696	0.0583	0.0622	0.0341	0.065	0.03205	0.04295	0.0448	0.0545	0.11425	0.045
30	0.09255	0.11535	0.1031	0.15755	0.08535	0.1345	0.08195	0.1481	0.1385	0.0659	0.1048	0.0809	0.1035	0.07635	0.2521	0.05335	0.0818	0.13465	0.08275	0.05135	0.12755	0.0624	0.07915	0.1215	0.0594	0.11285	0.0929
60	0.2254	0.1517	0.11	0.10935	0.08935	0.12245	0.08685	0.0936	0.1032	0.11075	0.11325	0.11365	0.20195	0.07015	0.3365	0.06035	0.10665	0.2665	0.0929	0.09325	0.0904	0.07735	0.09635	0.17275	0.18015	0.14575	0.18695
90	0.10895	0.2547	0.3136	0.095	0.04865	0.1955	0.15815	0.12105	0.12485	0.38925	0.1454	0.58275	0.2432	0.1053	0.3628	0.06975	0.11325	0.1171		0.0765	0.1185	0.2074	0.0884	0.2625	0.66665	0.54845	0.168
120	0.2908	0.82185	0.21785	0.08615	0.05115	0.39045	0.2305	0.074	0.03765	0.8714	0.08575	0.987	0.4567	0.10225	0.3804	0.094	0.11885	0.3051		0.10355	0.17985	0.3021	0.12355	0.23655	1.0518	0.86725	0.47345
150	0.20545	0.3825	0.8469	0.0871	0.0774	0.6752	0.19555	0.14275	0.09915	0.804	0.08425	0.10935	0.5188	0.0654	0.37825	0.07705	0.1084	0.75355		0.10625	0.1782	0.4116	0.09595	0.1876	1.0428	0.9547	0.195
180	0.1058	0.46545	0.82515	0.1204	0.15225	0.746	0.1969	0.11905					0.52765	0.074	0.6441	0.103	0.0955	0.8709		0.09395	0.07385	0.28805	0.62725		1.0364	0.97905	0.2231

## Sheet: anti-histone
day after pristane	+/+											-/-
0	0.065	0.04875	0.0441	0.07735	0.0591	0.17295	0.06175	0.0714	0.05195	0.04045	0.08025	0.0594	0.0288	0.06245	0.06405	0.0963	0.11085	0.05845	0.0465	0.1447	0.0544	0.0583	0.0724	0.0692	0.0559	0.04885
30	0.14605	0.3934	0.2311	0.51795	0.1259	0.2619	0.1529	0.1873	0.1994	0.09255	0.19145	0.3026	0.11125	0.30455	0.0882	0.15475	0.2146	0.1577	0.0889	0.31025	0.112	0.1007	0.20265	0.124	0.13025	0.3596
60	0.23665	0.2222	0.35585	0.25415	0.12835	0.31295	0.17175	0.2384	0.3001	0.25685	0.30975	0.37345	0.1482	0.4322	0.10815	0.28285	0.2761	0.5983	0.1796	0.22715	0.1646	0.16265	0.3135	0.2411	0.17485	0.69505
90	0.2433	0.2542	0.325	0.2169	0.07375	0.3211	0.29355	0.2315	0.46145	0.2353	0.3062	0.45365	0.2549	0.33395	0.17745	0.23605	0.29205		0.1165	0.3077	0.63525	0.1519	0.365	0.2503	0.58515	0.6229
120	0.38975	0.30815	0.3576	0.16505	0.0869	0.3377	0.297	0.18425	0.3183	0.2743	0.3892	0.6211	0.2262	0.28305	0.1546	0.23155	0.2327		0.34605	0.36045	0.4967	0.2909	0.37135	0.28075	0.3257	0.5122
150	0.30975	0.3459	0.28145	0.20345	0.11915	0.29825	0.22035	0.1715	0.2198	0.30615	0.36195	0.60815	0.20635	0.24865	0.1403	0.18605	0.2527		0.40515	0.3672	0.52505	0.2293	0.3298	0.4324	0.32585	0.2918
180	0.1698	0.20535	0.22685	0.1866	0.1008	0.3198	0.2492	0.1787				0.49065	0.2631	0.2325	0.1642	0.16555	0.31765		0.4476	0.15095	0.33655	0.3028		0.3526	0.33485	0.2977

## Sheet: anti-CRAMP
day after pristane	+/+												-/-
0	0.1961	0.34955	0.40295	0.38075	0.1982	0.1776	0.2239	0.2795	0.1401	0.2288	0.1592	0.1647	0.1687	0.1101	0.217	0.1826	0.1127	0.1094	0.2483	0.1993	0.161	0.1192	0.1967	0.1453	0.1737	0.1328	0.1847
30	0.2696	0.3098		0.6899	0.2107	0.5259	0.4051	0.267	0.4213	0.436	0.4858	0.2323	0.2139	0.2162	0.2958	0.3337	0.2317	0.1929	0.3259	0.2655	0.2613	0.2279	0.3326	0.2279	0.2041	0.1317	0.3363
60	0.4356	0.4733	0.2544	0.6716	0.5533	0.6515	0.8211	0.5697	0.5851	0.3371	0.5145	0.2576	0.2115	0.2704	0.3442	0.3837	0.2366	0.2064	0.3457	0.279	0.2042	0.2166	0.2909	0.2462	0.2974	0.1833	0.2815
90	0.8363	0.503	0.4297	1.2627	0.6407	1.6359	1.2627	0.8971	0.7159	0.4264	1.0223	0.4518	0.2414	0.2748	0.2932	0.3781	0.2371	0.2088		0.387	0.2057	0.2009	0.367	0.2114	0.3803	0.1402	0.3356
120	0.8053	0.4958	0.36305	0.8237	0.6679	1.6971	1.1576	0.9516	0.6878	0.5994	1.05	0.3816	0.2626	0.2987	0.2651	0.3733	0.2999	0.2481		0.329	0.2221	0.2257	0.3363	0.2025	0.3483	0.2306	0.2943
150	1.94815	0.58735	0.68255	0.7556	0.5578	1.1983	1.19055	1.4247	0.8303	0.5657	1.0462	0.5349	0.2415	0.3596	0.2396	0.3736	0.2665	0.2488		0.4801	0.2081	0.2386	0.3806	0.1914	0.3269	0.2798	0.3586
180	1.59275	0.55065	0.51095	0.6434	0.6335	1.1255	1.6169	0.4686						0.3249	0.2029	0.396	0.5408	0.2426		0.3139	0.2125	0.1608	0.3614		0.3845	0.3055	0.3084
