# Supplementary material for: No Evidence of Pathogenic Involvement of Cathelicidins in Patient Cohorts and Mouse Models of Lupus and Arthritis
Source: PLoS One. 2014 Dec 23;9(12):e115474. doi: 10.1371/journal.pone.0115474 (PMC4275226; doi:10.1371/journal.pone.0115474)
Supplement: S1 Compressed/ZIP File Archive — Raw data of Figs. 1 to 10 . (ZIP) [file pone.0115474.s002.zip › Fig5.xlsx]

## Sheet: Fig.5A
IL-6
day after pristane	+/+											-/-
0	0	0	0	0	50.4487	0	0	0				4.47555	0	0	0.271862	0	0	0	0	0	18.1741	0.01217	0	39.8636	0	0
60	27.9916	0	10.0426	0	0	0	4.99491	0	0	0	0	26.4347	0	4.21586	0	0	25.2364	54.1334	17.5167		7.98944	0	47.2905	64.046	8.31404	24.7147
120	0	18.6529	13.8973	0	0	0	0	0				0	0.507194	0	0	14.2788	10.6188		0	24.0626	12.6476	0		33.7383	0	9.34469
180	0	0	2.99857	0	0	0	0	0				5.1978	0	0	0	0	0		0	0	0	0		58.5185	87.0376	43.1946
CXCL1/KC
day after pristane	+/+											-/-
0	0	14.2805	0	29.7172	43.4001	34.6765	10.6057	0				28.2428	6.51755	47.6893	15.1183	15.889	23.8195	20.8819	25.1152	17.665	35.0228	40.5295	27.0476	131.801	45.299	13.1524
60	69.2135	33.6489	22.7137	32.9564	42.406	64.969	39.5801	32.3309	86.7835	23.8754	41.8922	53.7992	28.3209	17.3969	29.5161	61.0707	37.8823	32.141	73.0335	83.7565	51.4647	55.6198	143.463	22.6132	45.5447	40.1386
120	42.4172	54.4582	121.924	29.706	20.9154	3.46821	9.62275	5.65749				53.587	20.8595	13.6327	10.4828	56.5469	22.7584		50.0796	67.1359	54.2125	42.1938	66.0971	48.8175	30.6666	34.3973
180	25.7966	46.3601	18.1788	9.47754	0	19.966	13.2864	0				46.9968	27.204	28.7342	35.2797	31.3926	8.33822		34.7212	25.2046	9.28766	25.2828	26.4444	0	15.8443	6.94201
MIP-1α
day after pristane	+/+												-/-
0	3.9916	6.89242	5.43313	16.3763	14.9289	11.6092	12.4351	8.12528	8.38724	9.80065	9.95605	12.5934	8.99996	5.86381	20.4864	9.0858	9.74145	10.6635	6.99602	5.96741	10.5111	9.80657	11.4627	2.0365	20.7868	11.8416	29.5929
60		58.6352	29.6402	13.7345	8.4938	26.2318	18.6748	38.5455		24.9501	14.0646	42.7413	42.8479	11.5989	17.066	6.92646	12.2308	15.4217	11.143	12.1968	15.586	13.0833	11.6107	13.8337	14.0039	11.5989	37.7107
120	26.8548	18.3729	15.1287	9.08136	4.30388	34.2756	16.1869	11.5337					16.0197	11.809	12.6393	16.5688	15.364	6.6571		21.0872	15.9723	17.035	10.255	21.4676	9.98417	9.79473	41.6698
180	17.6388	5.89341	6.13614	5.98517	6.14206	17.5174	4.97285	6.83914					7.43855	5.32657	17.5026	15.2338	6.28266	4.3838		5.85345	12.3196	12.623	11.5767	13.9565	6.29598	5.47457	35.615
IL-1β
day after pristane	+/+												-/-
0	0	11.0677	0	24.159	40.733	20.9928	42.0958	0	31.9917	15.3902	12.0588	42.0958	13.9998	27.4765	25.5769		18.9555	52.5165	25.1501	22.9201	16.1197	47.6021	30.1609	0	7.57119	43.321	15.1974
60	42.9493	1.00491	0	70.2056	39.9346	54.6227	19.4924	16.2574		122.529	0.509337	59.482	11.8799	22.1905	19.4098	28.6604	18.0883	98.7558	128.944	62.2627	65.0296	49.0475	48.8961	48.2904	51.8833	19.396	43.1971
120	10.8199	103.491	46.611	51.4841	62.1664	0	19.8227	11.0126					15.6104	54.5539	79.4011	13.6144	41.6415	19.3409		46.1842	79.291	45.0968	68.0994	48.0977	46.9001	31.0969	3.30379
180	21.2269	31.8403	20.924	5.53385	0	15.7343	4.70791	0					86.0638	72.2704	73.881	44.6287	48.5245	14.6743		22.2455	40.2512	21.4746	35.3919	13.5593	57.2795	0	0

## Sheet: Fig.5B
IL-6
day after pristane	+/+						-/-
0	0	0	0	0	0		0	0	0	0	5.40318
14	5.42709	47.894	113.425	0	0	99.2177	4.32515	3.07759	73.0733	47.4093	0	230.022
180	0	0					0	0
CXCL1/KC
day after pristane	+/+						-/-
0	6.04963	25.116	16.0129	10.0779	6.4797		0.100349	4.35802	0	3.45488
14	13.6475	37.7887	212.105	31.395	0	52.8841	38.3908	107.298	284.875	1.27587	6.98144	48.4544
180	6.46537	42.0033					17.3891	18.1202
MIP-1α
day after pristane	+/+						+/+
0	2.35033	1.3178	2.48676	0.4403	1.90693		0.35038	0.488359	0	1.67283	10.0013
14	19.0677	58.3132	73.7206	38.5463	0.736415	50.3599	49.7414	32.0844	146.339	0	0.124028	53.4699
180	0	1.82011					0.982921	0.386038
IL-10
day after pristane	+/+						+/+
0	0.892508	2.7567	2.61275	3.17417	0.479843		0	1.27879	0	3.21735	0
14	3.52925	1.91937	0.223127	5.5134	2.01534	11.4731	1.46352	0	12.7374	0.779746	0	1.96496
180	0	0					0.479843	0.583012

## Sheet: Fig.5C
MX-1
day after pristane	+/+						-/-
0	47.8186	5.10354	4.34393	18.7849	12.7507		11.7615	9.86624	2.35137	43.2312	32.6271
30	8.33972	17.3577	534.668	199.259	455.403		47.802	37.5307	59.2811		330.041	354.711
180	3.34963	24.1173	53.3161	174.248	101.512	55.8893	104.8	14.4	16.128		68.6173	78.7933
IRF7
day after pristane	+/+							-/-
0	0	0	0	0.00217	0.01305	0.00323	0.00224	0	0.00052	0	0	0	0.01723	0.00259	0.0057
30	0	0	0	0.03459	0			0.00335	0.0009	0	0	0.05031	0.00178
180	0.00032	0	0.00124	0.00368	0.0042	0		0.00269	0.00068	0	0.02142	0	0
IP-10
day after pristane	+/+							-/-
0		0.09382	0.47352	0.29617	0.08258	1.37031		0.04008	0.00351	0.01585	0.53182	0.19587	0.00563
30	0.00269	0.10848	5.3796	4.83662	6.66682			0.35688		0.31622	0.76313	0.405	1.49381
180	0.06224	0.20391	0.76181	1.66094	1.13446	0.15566	0.04389	0.54036	0.01217	0.00066	0.11896	0.80385	0.96895	0.13879	0.43497
