# Supplementary material for: No Evidence of Pathogenic Involvement of Cathelicidins in Patient Cohorts and Mouse Models of Lupus and Arthritis
Source: PLoS One. 2014 Dec 23;9(12):e115474. doi: 10.1371/journal.pone.0115474 (PMC4275226; doi:10.1371/journal.pone.0115474)
Supplement: S1 Compressed/ZIP File Archive — Raw data of Figs. 1 to 10 . (ZIP) [file pone.0115474.s002.zip › Fig6.xlsx]

## Sheet: Fig.6D
day 0		day 180
+/+	-/-	+/+	-/-
0.5	0.5	0.5	0.5
0.5	0.5	0.5	1
0.5	0.5	0.5	0.5
0.5	0.5	0.5	1
0.5	0.5	1	1
			0.5
			1
			0.5
			1
