# Supplementary material for: No Evidence of Pathogenic Involvement of Cathelicidins in Patient Cohorts and Mouse Models of Lupus and Arthritis
Source: PLoS One. 2014 Dec 23;9(12):e115474. doi: 10.1371/journal.pone.0115474 (PMC4275226; doi:10.1371/journal.pone.0115474)
Supplement: S1 Compressed/ZIP File Archive — Raw data of Figs. 1 to 10 . (ZIP) [file pone.0115474.s002.zip › Fig7.xlsx]

## Sheet: Fig.7B
	day after pristane	no hemorrhage	partial hemmorhage	full hemmorhage
+/+	0	100	0	0
-/-	0	100	0	0
+/+	14	0	87.5	12.5
-/-	14	0	87.5	12.5
+/+	180	80	20	0
-/-	180	80	20	0

## Sheet: Fig.7C
day after pristane	+/+	-/-
180		0
180	0
180	0
180	0
180		0
180		0
180		0
180		0
180		0
64		1
180		0
180		0
180		0
180		0
168		1
180	0
180	0
180		0
180		0
180		0
180	0
180	0
180	0
180	0
180	0
180	0
180	0
180	0
180	0
