# Supplementary material for: No Evidence of Pathogenic Involvement of Cathelicidins in Patient Cohorts and Mouse Models of Lupus and Arthritis
Source: PLoS One. 2014 Dec 23;9(12):e115474. doi: 10.1371/journal.pone.0115474 (PMC4275226; doi:10.1371/journal.pone.0115474)
Supplement: S1 Compressed/ZIP File Archive — Raw data of Figs. 1 to 10 . (ZIP) [file pone.0115474.s002.zip › Fig8.xlsx]

## Sheet: Fig.8A
day after CII-injection	+/+	-/-
21	0	0
24	20	10.52
25	25	21.05
26	40	31.57
27	40	42.11
28	40	47.37
29	40	47.37
31	45	47.37
33	45	47.37
35	45	47.37
37	45	47.37

## Sheet: Fig.8B
day after CII-injection	+/+									-/-
21	0	0	0	0	0	0	0	0	0	0	0	0	0	0	0	0	0	0
24	0	6	0	0	0	1	1	0	2	2	0	0	0	0	0	0	0	2
25	0	10	2	0	0	1	1	0	2	4	0	0	0	2	1	0	0	2
26	2	12	3	0	1	1	2	5	7	12	2	0	0	2	2	1	0	2
27	6	12	4	0	2	1	2	6	9	12	2	2	0	3	3	4	1	2
28	7	12	5	0	1	1	2	9	10	12	3	2	1	4	9	5	1	1
29	7	12	5	0	0	1	2	9	10	12	2	4	2	7	11	5	1	1
31	7	12	6	1	0	1	2	10	10	12	2	6	5	7	12	5	2	1
33	6	12	6.5	2	0	1	3	10	10	12	2	6	5	7	12	5	2	1
35	5	12	6	2	0	2	3	10	12	12	2	6	5	7	12	5	1	1
37	4	12	6	2	0	3	4	9	11	12	1	6	5	4	12	5	1	1

## Sheet: Fig.8C
+/+	-/-
5	3
3	5
4	6
10	7
5	4
3	4
3	5
5	6
3	3

## Sheet: Fig.8D
Inflammation area (mm2)			Bone erosion (mm2)			% destained cartilage
+/+	-/-		+/+	-/-		+/+	-/-
1.8622	1.963		0.2128	0.2641		31.0415	29.45
2.099	1.6133		0.3409	0.189		19.3036	26.8267
1.6486	1.7563		0.2669	0.3035		18.8015	16.9357
1.4944	1.6341		0.3977	0.1996		23.3197	23.3729
1.4664	1.8311		0.2105	0.3612		25.5337	26.8205
