# Supplementary material for: No Evidence of Pathogenic Involvement of Cathelicidins in Patient Cohorts and Mouse Models of Lupus and Arthritis
Source: PLoS One. 2014 Dec 23;9(12):e115474. doi: 10.1371/journal.pone.0115474 (PMC4275226; doi:10.1371/journal.pone.0115474)
Supplement: S1 Compressed/ZIP File Archive — Raw data of Figs. 1 to 10 . (ZIP) [file pone.0115474.s002.zip › Fig9.xlsx]

## Sheet: Fig.9A
human
-	CpG2216	R848	LL37	DNA	LL37*DNA	RNA	LL37*RNA
19.66	199.52	190.41	22.6	104.78	210.53	30.25	140.64
20.54	80.5	160.81	13.41	121.97	182.29	21.44	137.51
24.32	776.4	863.52	94.86	134.214	152.9	43.58	182.73
28.79	1100	865.65	78.79	97.225	130.331	149.91	133.87
55.24
93.3
122.63

## Sheet: Fig.9B
mouse
-	CpG2216	R848	CRAMP	DNA	CRAMP*DNA	RNA	CRAMP*RNA
28.34	121.4	124.44	0.234	54.13	256.29	120.02	273.46
0.504	111.8	174.3	156.41	45.5	190.24	33.36	175.42
94.78	1970	1760	146.13	104.33	228.88	78.93	129.23
136.66	2200	1620	84.17	245.67	128.58	93.63	279.61
163.29
